# Supplementary material for: The Relationship between Social Environmental Factors and Motor Performance in 3- to 12-Year-Old Typically Developing Children: A Systematic Review
Source: Int J Environ Res Public Health. 2021 Jul 14;18(14):7516. doi: 10.3390/ijerph18147516 (PMC8306533; doi:10.3390/ijerph18147516)
Supplement: Supplementary file 1 [file ijerph-18-07516-s001.zip]

Archive with 1 entries (1 files):
- ijerph-1279031-supplementary.pdf
